# Supplementary material for: Fractionated Proton Irradiation Does Not Impair Hippocampal-Dependent Short-Term or Spatial Memory in Female Mice
Source: Toxics. 2022 Aug 29;10(9):507. doi: 10.3390/toxics10090507 (PMC9503909; doi:10.3390/toxics10090507)
Supplement: Supplementary file 1 [file toxics-10-00507-s001.zip]

Archive with 1 entries (1 files):
- toxics-1744980-supplementary.pdf
